# Supplementary material for: Probiotic Properties and Safety Evaluation of Lactobacillus plantarum HY7718 with Superior Storage Stability Isolated from Fermented Squid
Source: Microorganisms. 2023 Sep 8;11(9):2254. doi: 10.3390/microorganisms11092254 (PMC10534859; doi:10.3390/microorganisms11092254)
Supplement: Supplementary file 1 [file microorganisms-11-02254-s001.zip]

Archive with 1 entries (1 files):
- microorganisms-2587451-supplementary.pdf
